# Supplementary material for: Facile access to potent antiviral quinazoline heterocycles with fluorescence properties via merging metal-free domino reactions
Source: Nat Commun. 2017 May 2;8:15071. doi: 10.1038/ncomms15071 (PMC5418574; doi:10.1038/ncomms15071)
Supplement: Supplementary Data 1 — Excel sheet with EC50 data. [file ncomms15071-s2.xlsx]

## Sheet: Curves
	7h (Fhf13)									EC50 4.6 ± 0.9
		MW	Stabw							Messung A 16/12/2016
	0 µM	1	0.207359
	0.12 µM	0.720431	0.205601
	0.37 µM	0.711706	0.0851749
	1.1 µM	0.750435	0.153985
	3.3 µM	0.579352	0.071494
	10 µM	0.216014	0.0650248
	7g (Fhf12)									EC50 4.9 ± 0.2
		MW	Stabw							Messung B 16/12/2016
	0 µM	1	0.285516
	0.12 µM	0.929865	0.19661
	0.37 µM	0.938759	0.0302555
	1.1 µM	0.792138	0.100836
	3.3 µM	0.623504	0.0267775
	10 µM	0.100143	0.056662
	7i (Fhf8)									EC50 0.56 ± 0.10
		MW	Stabw							Messung 13/06/2016
	0 µM	1	0.156451
	0.01 µM	0.824885	0.0307419
	0.04 µM	0.912145	0.0871842
	0.12 µM	0.834696	0.0692595
	0.37 µM	0.539765	0.0173181
	1.1 µM	0.378475	0.0344862
	3.3 µM	0.310242	0.0445643
	7b (Fhf11)									EC50 9.50 ± 4.83
		MW	Stabw							Messung 13/06/2016
	0 µM	1	0.156451
	0.01 µM	0.887766	0.0244542
	0.04 µM	0.890739	0.0220838
	0.12 µM	0.867846	0.100711
	0.37 µM	0.889847	0.0836217
	1.1 µM	0.620931	0.0440429
	3.3 µM	0.532332	0.0261514
	9 (TF90)									EC50 0.12 ± 0,01
		MW	Stabw							Messung B 16/12/2016
	0 µM	1	0.285516
	0.01 µM	0.839361	0.147972
	0.04 µM	0.808291	0.0707922
	0.12 µM	0.492946	0.0347543
	0.37 µM	0.0105566	0.00193784
	1.1 µM	0.00870332	0.000715498
	8 (TF92)									EC50 0.64 ± 0.05
		MW	Stabw							Messung 13/06/2016
	0 µM	1	0.156451
	0.01 µM	0.882563	0.159575
	0.04 µM	0.899361	0.0344828
	0.12 µM	0.877657	0.0627579
	0.37 µM	0.730638	0.0688875
	1.1 µM	0.111342	0.00855335
	3.3 µM	0.0670433	0.00746438

## Sheet: Raw data 7b
	Mock	Mock (%)	Inf./DMSO	Inf./DMSO (%)	7b Fhf11 (%)
0 µM	146	0.0434072	3810	1.13275
	154	0.0457856	3828	1.1381
	138	0.0410287	2890	0.859224
	148	0.0440018	2926	0.869927
	146.5	0.0435558	3363.5	1		MW
	6.60808	0.00196464	526.223	0.156451		Stabw
0.01 µM					0.917497
					0.897874
					0.870522
					0.86517
					0.887766	MW
					0.0244542	Stabw
0.04 µM					0.909767
					0.859224
					0.893117
					0.900847
					0.890739	MW
					0.0220838	Stabw
0.12 µM					0.983499
					0.914524
					0.757544
					0.815817
					0.867846	MW
					0.100711	Stabw
0.37 µM					0.814033
					0.822358
					0.947228
					0.975769
					0.889847	MW
					0.0836217	Stabw
1.1 µM					0.652297
					0.632674
					0.642783
					0.555968
					0.620931	MW
					0.0440429	Stabw
3.3 µM					0.548833
					0.506615
					0.560131
					0.513751
					0.532332	MW
					0.0261514	Stabw

## Sheet: Raw data 7g
	Mock	Mock (%)	Inf./DMSO	Inf./DMSO (%)	7g Fhf12 (%)
0 µM	198	0.00719522	25558	0.928765
	158	0.00574164	23413	0.850817
	156	0.00566897	22004	0.799615
	164	0.00595968	39098	1.4208
	169	0.00614138	27518.2	1
	19.6299	0.000713341	7856.91	0.285516
0.12 µM					0.804993
					0.821455
					0.871276
					1.22173
					0.929865	MW
					0.19661	Stabw
0.37 µM					0.94014
					0.955657
					0.895769
					0.96347
					0.938759	MW
					0.0302555	Stabw
1.1 µM					0.730134
					0.935706
					0.714471
					0.788241
					0.792138	MW
					0.100836	Stabw
3.3 µM					0.60756
					0.63169
					0.597385
					0.657382
					0.623504	MW
					0.0267775	Stabw
10 µM					0.185077
					0.0697719
					0.0747141
					0.0710074
					0.100143	MW
					0.056662	Stabw

## Sheet: Raw data 7h
	Mock	Mock (%)	Inf./DMSO	Inf./DMSO (%)	7h Fhf13 (%)
0 µM	188	0.0163621	14891	1.296
	212	0.0184508	10447	0.909225
	214	0.0186249	11204	0.975109
	182	0.0158399	9418	0.819669
	199	0.0173194	11490	1		MW
	16.3707	0.00142478	2382.55	0.207359		Stabw
0.12 µM					0.490426
					0.603655
					0.885205
					0.902437
					0.720431	MW
					0.205601	Stabw
0.37 µM					0.802437
					0.753612
					0.606789
					0.683986
					0.711706	MW
					0.0851749	Stabw
1.1 µM					0.611488
					0.623151
					0.87389
					0.893211
					0.750435	MW
					0.153985	Stabw
3.3 µM					0.58329
					0.670496
					0.496519
					0.567102
					0.579352	MW
					0.071494	Stabw
10 µM					0.163272
					0.156658
					0.2651
					0.279025
					0.216014	MW
					0.0650248	Stabw

## Sheet: Raw data 7i
	Mock	Mock (%)	Inf./DMSO	Inf./DMSO (%)	7i Fhf8 (%)
0 µM	146	0.0434072	3810	1.13275
	154	0.0457856	3828	1.1381
	138	0.0410287	2890	0.859224
	148	0.0440018	2926	0.869927
	146.5	0.0435558	3363.5	1		MW
	6.60808	0.00196464	526.223	0.156451		Stabw
0.01 µM					0.836034
					0.847926
					0.836034
					0.779545
					0.824885	MW
					0.0307419	Stabw
0.04 µM					0.996581
					0.978148
					0.837818
					0.836034
					0.912145	MW
					0.0871842	Stabw
0.12 µM					0.88955
					0.894307
					0.802735
					0.752193
					0.834696	MW
					0.0692595	Stabw
0.37 µM					0.528021
					0.565482
					0.531589
					0.533968
					0.539765	MW
					0.0173181	Stabw
1.1 µM					0.393638
					0.419801
					0.354393
					0.346068
					0.378475	MW
					0.0344862	Stabw
3.3 µM					0.281255
					0.263416
					0.343095
					0.353204
					0.310242	MW
					0.0445643	Stabw

## Sheet: Raw data 8
	Mock	Mock (%)	Inf./DMSO	Inf./DMSO (%)	8 TF92 (%)
0 µM	146	0.0434072	3810	1.13275
	154	0.0457856	3828	1.1381
	138	0.0410287	2890	0.859224
	148	0.0440018	2926	0.869927
	146.5	0.0435558	3363.5	1		MW
	6.60808	0.00196464	526.223	0.156451		Stabw
0.01 µM					1.02215
					1.01918
					0.751598
					0.737327
					0.882563	MW
					0.159575	Stabw
0.04 µM					0.893117
					0.859224
					0.902037
					0.943065
					0.899361	MW
					0.0344828	Stabw
0.12 µM					0.927011
					0.925227
					0.863981
					0.794411
					0.877657	MW
					0.0627579	Stabw
0.37 µM					0.802141
					0.775977
					0.683217
					0.661216
					0.730638	MW
					0.0688875	Stabw
1.1 µM					0.10168
					0.111194
					0.122491
					0.110004
					0.111342	MW
					0.00855335	Stabw
3.3 µM					0.0761112
					0.0636242
					0.0588673
					0.0695704
					0.0670433	MW
					0.00746438	Stabw

## Sheet: Raw data 9
	Mock	Mock (%)	Inf./DMSO	Inf./DMSO (%)	9 TF90 (%)
0 µM	198	0.00719522	25558	0.928765
	158	0.00574164	23413	0.850817
	156	0.00566897	22004	0.799615
	164	0.00595968	39098	1.4208
	169	0.00614138	27518.2	1		MW
	19.6299	0.000713341	7856.91	0.285516		Stabw
0.01 µM					0.698082
					0.726245
					0.983493
					0.949624
					0.839361	MW
					0.147972	Stabw
0.04 µM					0.84453
					0.886648
					0.728462
					0.773523
					0.808291	MW
					0.0707922	Stabw
0.12 µM					0.510098
					0.471251
					0.532955
					0.457478
					0.492946	MW
					0.0347543	Stabw
0.37 µM					0.00952095
					0.00864881
					0.0130822
					0.0109745
					0.0105566	MW
					0.00193784	Stabw
1.1 µM					0.0076313
					0.00908488
					0.0090122
					0.00908488
					0.00870332	MW
					0.000715498	Stabw
